# Supplementary material for: Alu insertion variants alter mRNA splicing
Source: Nucleic Acids Res. 2018 Nov 10;47(1):421–31. doi: 10.1093/nar/gky1086 (PMC6326789; doi:10.1093/nar/gky1086)
Supplement: Supplementary Data [file gky1086_supplemental_files.zip]

Archive with 2 entries (2 files):
- Payer_Supp_combined.pdf
- SuppTables_combined_final.xlsx
