# Supplementary material for: Alu insertion variants alter mRNA splicing
Source: Nucleic Acids Res. 2018 Nov 10;47(1):421–31. doi: 10.1093/nar/gky1086 (PMC6326789; doi:10.1093/nar/gky1086)
Supplement: Supplementary Data [file gky1086_supplemental_files.zip › SuppTables_combined_final.xlsx]

## Sheet: Table S1
gene	Alu identifier	Alu (hg19)	Orientation with respect to gene	location relative to exon	distance from exon	Alu subfamily	reference genome?	Alu Length	~polyA length	TSD sequence	Alu allele frequency, all populations in 1000 genomes	Alu allele frequency, EUR populations in 1000 genomes	Alu allele frequency, CEU reference panel	Alu Sequence	Forward cloning primer	Reverse cloning primer	clonedfragment (hg19)
CAP1	ALU_umary_ALU_114	chr1:40524704	anti-sense	downstream	35	Yh3a3	non-ref	262	27	TGCAAATTCTAACTTTCT	0.0750799	0.0437	.	GGCCGGGCGCGGTGGCTCACGCCTGTAATCCCAGCACTTTGGGAGGCAGAGGCGGGCGGATCATGAGGTCAGGAGATCGAGACCATCCTGGCTAACCCAGTGAACCCCCGCCTCTACTAAAAATACAAAAAATTAGCCGGGCGTCGTGGCGGGCGCCTGTAGTCCCAGCTACTCGAGAGGCTGAGGCAGGAGAATGGCGTGAACCCGGGAGGCGGAGCTTGCAGTGAGCCGAGATCCCGCCGACAGAGCGAGACTCCGTTTC	TTGAAGGCTGGCTCAAATGG	TTGGGATCAAACTGGTGCAT	chr1:40523917-40526138
CLECL1	ALU_umary_ALU_8988	chr12:9871162	sense	downstream	74	Y	non-ref	296	18	AAAATATGAATTTTGG	0.808906	0.7664	0.308642	GCCGGGCGCGGTGGCTCACGCCTGTAATCCCAGCACTTTGGGAGGCCGAGGCGGGTGGATCATGAGGTCAGGAGATCGAGACCATCCTGGCTAACAAGGTGAAACCCCGTCTCTACTAAAAAAAAAAAAATACAAAAAAAATTAGCCGGGCGCGGTGGCGGGCGCCTGTAGTCCCAGCTACTCGGGAGGCTGAGGCAGGANAATGGCGTGAACCCGGGAGGCGGAGCTTGCAGTGAGCCGAGATTGCGCCNCTGCAGTCCGCAGTCCGGCCTGGCGACAGAGCGAGACTNCNTCTC	AGCTGTTTGCTGGAAAATAGTAA	gacctaggagaaggacctgtg	chr12:9870195-9871712
SCAPER	ALU_umary_ALU_10821	chr15:77092501	sense	downstream	87	Yd8	non-ref	246	21	ATACATGGATATTTTT	0.210663	0.3539	.	GTAATCCCAGCACTTTGGGAGGCCGAGGCGGGCGGATCACGAGGTCAGGAGATCGAGACCACGGTGAAACCCCGTCTTTACTAAAAAATACAAAAAATTAGCCGGGCGCAGTGGCGGGCGCCTGTAGTCCCAGCTACTCGGGAGGCTGAGGCAGGAGAATGGCGTGAACCCGGAAGGCGGAGCTTGCAGTGAGCGGAGATCGCGCCACTGCACTCCCGCCTGGGCGACAGAACGAGACTCCGTCTC	TCAAACATATCCACAATGCAGGA	ACCAACATGTGAATCGCAAAT	chr15:77091909-77093521
DOCK3	ALU_umary_ALU_2347	chr3:50879175	anti-sense	downstream	30	Yb9	non-ref	288	26	TATTGTTACCTTTT	0.534744	0.668	0.821839	GGCCGGGCGCGGTGGCTCACGCCTGTAATCCCAGCACTTTGGGAGGCCGAGGCGGGTGGATCATGAGGTCAGGAGATCGAGACCATCCTGGCTAACAAGGTGAAACCCCGTCTCTACTAAAAATACAAAAAATTAGCCGGGCGCGGTGGCGGGCGCCTGTAGTCCAGCTACTTGGGAGGCTGAGGCAGGAGAATGGCGTGAACCCGGGAAGCGGAGCTTGCAGTGAGCCGAGATTGCGCCACTGCAGTCCGCAGTCCNGGCCTGGGCGACAGAGCGAGACTCCGTCTC	CTTGGCTTCCTCTCCTACCC	TGCAGAAAGAAGTGTTTGCAA	chr3:50878436-50879711
CCDC110	ALU_umary_ALU_4001	chr4:186382160	sense	downstream	42	Y	non-ref	257	18	GGTAGTCACGTTTT	0.306909	0.4254	.	GTAATCCCAGCACTTTGGGAGGCCGAGGCGGGCGGATCACGAGGTCAGGAGATCGAGACCATCCTGGCTAACACGGTGAAACCCCGTCTTTACTAAAAATACAAAAAATTAGCCGGGCGTGGTGGTGGGTGCCTGTAATCCCAGCTACTCGGGAGGCTGAGGCAGGAGAATGGCGTGAACCCAAGAGGCGGAGCTTGCAGTGAGCCGGGATAGCGCCACTGCAGTCCAGCTTGGGCGAAAGAGTGAGACTCCGTCTC	ACTCTGGTCCTCACAATTTGC	GGAAGGGAAGATAACTCCTCCT	chr4:186381572-186382649
SPATA9	ALU_umary_ALU_4483	chr5:94994220	sense	downstream	100	Ya5	non-ref	298	18	CTCTTTTTTTT	0.20607	0.2584	.	GGCCGGGCGCGGTGGCTCACGCCTGTAATCCCAGCACTTTGGGAGGCCGAGGCGGGCGGATCACGAGGTCAGGAGATCGAGACCATCCCGGCTAAAACGGTGAAACCCCGTCTTTACTAAAAAAATCCAAAAAAAAAAAAAAAAAAAAATTAGCCGGGCGTAGTGGCGGGCGCCTGTAGTCCCAGCTACTTGGGAGGCTGAGGCAGGAGAATGGCGTGAACCCGGGAGGCGGAGCATGCAGTGAGCCGAGATTGCGCCACTGCACTCCAGCCTGGGCGACAGAGCGAGACTCCGTCTC	AGAGGTTTAAGAGCACACATACT	AATTTTCCGTTCTCACCGCG	chr5:94992142-94995286
BBS9	ALU_umary_ALU_5942	chr7:33195329	anti-sense	downstream	16	Yb8	non-ref	291	50	AGAAATATTTTT	0.119808	0.162	0.304598	GGCCGGGCGCGGTGGCTCACGCCTGTAATCCCAGCACTTTGGGAGGCCGAGGCGGGTGGATCATGAGGTCAGGAGATCGAGACCATCCTGGCTAACAAGGTGAAACCCCGTCTCTACTAAAAATACAAAAAAAAATTAGCCGGGCGCGGTGGCAGGCGCCTGTAGTCCCAGCTACTCGGGAGGCTGAGGCAGGAGAATGGCGTGAACCCGGGAAGCGGAGCTTGCAGTGAGCCGAGATTGCGCCACTGCAGTCCGCAGTCCGGCCTGGGCGACAGAGCGAGACTCCGTCTC	ACCACTTGAGATAGGCTGGG	AATGCCCTGACACTAGGAGG	chr7:33194651-33196497
ANP32B	DEL_pindel_29044	chr9:100761058	anti-sense	downstream	99	Ya5	reference	281	33	GAAAGTGGTGGCTTTTT	0.546326	0.5427	.	GGCCGGGCGCGGTGGCTCACGCCTGTAATCCCAGCACTTTGGGAGGCCGGGGGGGGGGGATCAGGAGGTCAGGAGATGGAGACCATCCTGGCTAACAAGGTGAAACCCCGTTTTTACTAAAAATACAAAAAATTAGCCGGGGGTAGTGGCGGGCGCCTGTAGTCCCAGTTACTTGGGGGGCTGGGGCAGGGGAAGGGCGTGAACCCGGGAGGGGGAGCTTCCAGTGAGCNGAGATCCCGCCACTGCACTCCAGCCTGGGGGACAGAGGGGGATTCCGTTTC	GGCTGTTGACCTACTCCCTT	TGAGGAGGATCTTGGCGTTT	chr9:100760271-100761796
LINC00601	DEL_pindel_32332	chr10:128106472	anti-sense	upstream	96	Ya5	reference	281	19	AAAAATGATTACT	0.303115	0.3151	.	GGCCGGGCGCGGTGGCTCACGCCTGTAATCCCAGCACTTTGGGAGGCCGAGGCGGGCGGATCACGAGGTCAGGAGATCGAGACCATCCCGGCTAAAACGGTGAAACCCCGTCTCTACTAAAAATACAAAAAATTAGCCGGGCGTAGTGGCGGGCGCCTGTAGTCCCAGCTACTCGGGAGGCTGAGGCAGGAGAATGGCGTGAACCCGGGAGGCGGAGCTTGCAGTGAGCCGAGATCCCGCCACTGCACTCCAGCCTGGGCGACAGAGCGAGACTCCGTCTC	CCCAGGGTGCTTTCAGTCTA	GAGCTTCCTGACACCTTCCT	chr10:128105639-128107278
NUP160	ALU_umary_ALU_8566	chr11:47806655	sense	upstream	41	Yh3a3	non-ref	262	13	GAGTTTCAGATTCTT	0.794529	0.7326	0.459302	GGCCGGGCGCGGTGGCTCACGCCTGTAATCCCAGCACTTTGGGAGGCAGAGGCGGGCGGATCATGAGGTCAGGAGATCGAGACCATCCTGGCTAACACAGTGAAACCCCGCCTCTACTAAAAATACAAAAAATTAGCCGGGCGTCGTGGCGGGCGCCTGTAGTCCCAGCTACTCGGGAGGCTGAGGCAGGAGAATGGCGTGAACCCGGGAGGCGGAGCTTGCAGTGAGCCGAGATCCCGCCGACAGAGCGAGACTCCGTCTC	aggtgaaacagtgggagtgg	TCAGCAGTCTGTCACCCATC	chr11:47805872-47807615
BPIFC	ALU_umary_ALU_12481	chr22:32827425	sense	upstream	25	Ya5	non-ref	281	35	AAAAGCATTTATT	0.0335463	0.0895	.	GGCCGGGCGCGGTGGCTCACGCCTGTAATCCCAGCACTTTGGGAGGCCGAGGCGGGCGGATCACGAGGTCAGGAGATCGAGACCATCCTGGCTAACACGGTGAAACCCCGTCTTTACTAAAAATACAAAAAATTAGCCGGGCGTGGTGGCGGGCGCCTGTAGTCCCAGCTACTCGGGAGGCTGAGGCAGGAGAATGGCGTGAACCCGGGAGGCGGAGCTTGCAGTGAGCCGAGATAGCGCCACTGCACTCCAGCCTGGGCGACAGAGCGAGACTCCGTCTC	CCCATTACAGGAGAGGTGCT	CTACGGGCTAGGGATTGCC	chr22:32827051-32829303
CD58	DEL_pindel_1315	chr1:117078490	anti-sense	downstream	97	Y	reference	281	22	AAAAATTGTAACTTGTT	0.714657	0.8907	0.85	GGCCGGGCGCGGTGGCTCACGCCTGTAATCCCAGCACTTTGGGAGGCCGAGGCGGGCGGATCACGAGGTCAGGAGATCGAGACCATCCTGGCTAACACGGTGAAACCCCGTCTCTACTAAAAATACAAAAAATTAGCCGGGCGTGGTGGCGGGCGCCTGTAGTCCCAGCTACTCGGGAGGCTGAGGCAGGAGAATGGCGTGAACCCAGGAGGCGGAGCTTGCAGTGAGCCGAGATCGCGCCACTGCACTCCAGCCTGGGCGACAGAGCGAGACTCTGTCTC	TCCCAGCCCTAGAGACTCAT	ACAAGGTCTCAGTCTGATGCA	chr1:117077539-117079879
AK123440	ALU_umary_ALU_7854	chr10:25957326	sense	downstream	68	Yb9	non-ref	287	29	AAGAAGGGGA	0.732029	0.7157	0.313253	GGCCGGGCGCGGTGGCTCACGCCTGTAATCCCAGCACTTTGGGAGGCCGAGGCGGGTGGATCATGAGGTCAGGAGATCGAGACCATCCTGGCTAACAAGGTGAAACCCCGTCTCTACTAAAAATACAAAAAATTAGCCGGGCGCGGTGGCGGGCGCCTGTAGTCCCAGCTACTGGGGAGGCTGAGGCAGGAGAATGGCGTGAACCCGGGAAGCGGAGCTTGCAGTGAGCCGAGATTGCGCCACTGCAGTCCGCAGTCCGGCCTGGGCGACAGAGCGAGACTCCGTCTC	ACCATAAAACACAGCACCTTGA	GCATTCCTCTATTGCGTATCTGA	chr10:25956129-25957701
SCGB1A1	ALU_umary_ALU_8612	chr11:62189925	sense	downstream	46	Ya5	non-ref	282	28	AGAAGTGGCTTCCCC	0.997604	0.993	0.0730337	GGCCGGGCGCGGTGGCTCACGCCTGTAATCCCAGCACTTTGGGAGGCCGAGGCGGGCGGATCACGAGGTCGGGAGATCGAGGCCATCCCGGCTAAAACGGTGAAACCCCGTCTCTACTAAAAATACAAAAAAATTAGCCGGGCGTAGTGGCGGGCGCCTGTAGTCCCAGCTACTTGGGAGGCTGAGGCAGGAGAATGGCGTGAACCCGGGAGGCGGAGCTTGCAGTGAGCCGAGATCCCGCCACTGCACTCCAGCCTGGGCGACAGAGCGAGACTCCGTCTC	AAAACCCTCAGTGGCCTCTT	GTGCTGTGGATAATGTGGCC	chr11:62189390-62191900
PIEZO2	ALU_umary_ALU_11536	chr18:10911136	anti-sense	downstream	48	Y	non-ref	280	28	AAGAAATTACT	0.127995	0.1342	.	GCCGGGCGCGGTGGCTCACGCCTGTAATCCCAGCACTTTGGGAGGCCGAGGCGGGCGGATCACGAGGTCAGGAGATCGAGACCATCCTGGCTAACACGGTGAAACCCCGTCTCTACTAAAAATACAAAAAATTAGCCGGGCGTAGTGGCGGGCGCCTGTAGTCCCAGCTACTCGGGAGGCTGAGGCAGGAGAATGGCGTGAACCCGGGAGGCGGAGCTTGCAGTGAGCCGAGATCGCGCCACTGCACTCCAGCCTGGGCGACAGAGCGAGACTCCGTCTC	GCTGGTGTGGAGATGCTTTT	TGGCATGGAGAGTTCTGTCA	chr18:10910704-10911822
ABCG8	ALU_umary_ALU_1156	chr2:44080101	sense	downstream	95	Yb9	non-ref	287	16	AAAGATTCAGGGGAGA	0.0429313	0.0298	0.0444444	GGCCGGGCGCGGTGGCTCATGCCTGTAATCCCAGCACTTTGGGAGGCCGAGGCGGGTGGATCATGAGGTCAGGAGATCGAGACCATCCTGGCTAACAAGGTGAAACCCCGTCTCTACTAAAACTACAAAAATTAGCCGGGCGCGGTGGCGGGCGCCTGTAGTCCCAGCTACTGGGGAGGCTGAGGCAGGAGAATGGCGTGAACCCGGGAAGCGGAGCTTGCAGTGAGCCGAGATTGCGCCACTGCAGTCCGCAGTCCGGCCTGGGCGACAGAGCGAGACTCCGTCTC	CTCCTTTCAAACCCCACAGC	AGGATGGTGGAGAACTTGGG	chr2:44079121-44081016
DSCAM	ALU_umary_ALU_12421	chr21:41452065	anti-sense	downstream	14	Ya5	non-ref	279	38	AAGAAGCGATGAG	0.151757	0.1193	.	GGCCGGGCGCGGTGGCTCACGCCTGTAATCCCAGCACTTTGGGAGGCCGAGGCGGGCGGATCACGAGGTCAGGAGATCGAGACCATCCCGGCTAAAACGGTGAAACCCCGTCTCTACTAAAAATACAAAAAATTAGCCGGGCGTAGTGGCGGGCGCCTGTAGTCCCAGCTACTTGGGAGGCTGAGGCAGGAGAATGGCGTGAACCCGGGAGGCGGAGCTTGCAGTGAGCCGAGATCCCGCCACTGCACTCCAGCCTGGGCAACAGCGAGGCTCCGTCTC	TGTGGATTGGGATGAGGTGG	GAGTACATGAGGAGTGAGGCA	chr21:41450243-41452719
IPO11	ALU_umary_ALU_4324	chr5:61857118	sense	downstream	35	Y	non-ref	288	21	AAAATTTGTTTCTTTC	0.329872	0.4085	.	GGCCGGGCGCGGTGGCTCACGCCTGTAATCCCAGCACTTTGGGAGGCCGAGGCGGGTGGATCATGAGGTCAGGAGATCGAGACCATCCTGGCTAACAAGGTGAAACCCCGTCTCTACTAAAAATACAAAAAATTAGCCGGGCGCGGTGGCGGGCGCCTGTAGTCCCAGCTACTCGGGAGGCTGAGGCAGGAGAATGGCGTGAACCCGGGAAGCGGAGCTTGCAGTGAGCCGAGATTGCGCCACTGCAGTCCGCAGTCCGGCCTGGGCGACAGAGCGAGACTCCGTCTC	TGCAACTTGTCCTCTCCTCT	TGGTACAGAAGGGCAGCAAA	chr5:61856533-61858035
NME7	RIP-357	chr1:169160039	sense	upstream	97	Ya5	reference	281	24	GCAAGTGAACTGTTTCT	.	.	0.713483	GGCCGGGCGCGGTGGCTCACGCCTGTAATCCCAGCACTTTGGGAGGCCGAGGCGGGTGGATCACGAGGTCAGGAGATCGAGACCATCCCGGCTAAAACGGTGAAACCCTGTCTCTACTAAAAATACAAAAAATTAGCCGGGCGTAGTGGCGGGCGCCTGTAGTCCCAGCTACTCGGGAGGCTGAGGCAGGAGAATGGCGTGAACCCGGGAGGCGGAGCTTGCAGTGAGCCGAGATCCCGCCACTGCACTCCAGCCTGGGCGACAGAGCGAGACTCCGTCTC	TGGCCTGACTCTGAGTACAC	GTGTCTGTCAAACCTTCAGCA	chr1:169158885-169161117
DRAM	DEL_pindel_37110	chr12:102313851	sense	upstream	36	Yb9	reference	83	15	AAAAAGAGCACTTTCTTTTT	0.672923	0.8121	0.69186	GCAGTGAGCCGAGATTGCGCCACTGCAGTCCGCAGTCCGGCCTGGGCGACAGAGCGAGACTCCGTCTCAAAAAAAAAAAAAAA	TCTCCCATTCTTGCCTCCAA	gcatgatctcagctcacgac	chr12:102313281-102314647
SIRPB1	ALU_umary_ALU_12014	chr20:1546228	anti-sense	upstream	88	Ya5	non-ref	280	23	AAGAAATGTTTCCTG	0.405551	0.2475	0.238636	GCCGGGCGCGGTGGCTCACGCCTGTAATCCCAGCACTTTGGGAGGCCGAGGCGGGCGGATCACGAGGTCAGGAGATCGAGACCATCCCGGCTAAAACGGTGAAACCCCGTCTCTACTAAAAATACAAAAAATTAGCCGGGCGTAGTGGCGGGCGCCTGTAGTCCCAGCTACTCGGGAGGCTGAGGCAGGAGAATGGCGTGAACCCGGGAGGCGGAGCTTGCAGTGAGCCGAGATCCCGCCACTGCACTCCAGCCTGGGCGACAGAGCGAGACTCCGTCTC	gagagagagagagcgaaggg	AGGAGTTGGGATGGTCAAGG	chr20:1544384-1546612
AK094561	ALU_umary_ALU_3570	chr4:105597134	sense	upstream	76	Ya5	non-ref	280	16	AAGAGATCTTTCTGG	0.134984	0.1421	.	CCGGGCGCGGTGGCTCACGCCTGTAATCCCAGCACTTTGGGAGGCCGAGGCGGGCGGATCACGAGGTCAGGAGATCGAGACCATCCCGGCTAAAACGGTGAAACCCCGTCTCTACTAAAAATACAAAAAAATTAGCCGGGCGTAGTGGCGGGCGCCTGTAGTCCCAGCTACTTGGGAGGCTGAGGCAGGAGAATGGCGTGAACCCGGGAGGCGGAGCTTGCAGTGAGCCGAGATCCCGCCACTGCACTCCAGCCTGGGCGACAGAGCGAGACTCCGTCTC	GCAAGCCTCTTTATCCTCCA	TTCAGCCCCAAGATTGCATG	chr4:105596430-105597873
SLC2A9	RIP-041	chr4:9956834	anti-sense	upstream	31	Yi6	reference	284	19	AAAACTCCAAGTC	.	.	0.619048	GGCCGGGCGCGGTGGCTCACGCTTGTAATCCCAGCACTTTGGGAGGCCGAGGCGGGTGGATCACGAGGTCAGGAGATCGAGACCATCCTGGCTAACACGGTGAAACCCCGTCTCTACTAAAAATACAAAAAAAAATTAGCCGGGCGTGATGGCGGGCGCCTGTAGTCCCAGCTACTGGGGAGGCTGAGGCAGGAGAATGGCGTGAACCCGGGAGGCGGAGCTTGCAGTGAGCCGAGATTGCGCCACTGCACTCCCGCCTGGGCCACAGAGCGAGACTCCGTCTC	ACACACTACTGACCTCCTGC	CACAAAAGGCACCCAGGAAA	chr4:9956058-9958370

## Sheet: Table S2
Locus	Construct	Clone numbers	Sequence cloned in place of Alu
SLC2A9	Ya5	pLH-1099, pLH-1107	GGCCGGGCGCGGTGGCTCACGCCTGTAATCCCAGCACTTTGGGAGGCCGAGGCGGGCGGATCACGAGGTCAGGAGATCGAGACCATCCCGGCTAAAACGGTGAAACCCCGTCTCTACTAAAAATACAAAAAATTAGCCGGGCGTAGTGGCGGGCGCCTGTAGTCCCAGCTACTTGGGAGGCTGAGGCAGGAGAATGGCGTGAACCCGGGAGGCGGAGCTTGCAGTGAGCCGAGATCCCGCCACTGCACTCCAGCCTGGGCGACAGAGCGAGACTCCGTCTCAAAAAAAAAAAAAAAAAAAAAAAA
SLC2A9	scrAlu-1	pLH-1104, pLH-1105	CAACACCAACGGTCAACCGAAGAAATAAGCGAGGCGCGAAGACTGTTCGCGGAAAAGAAGGTTTGACAGAATAATCGAAGGGCAAACGCGGTCGCATGCCGCGGGACCCAGAAAGTGCCCGGGAACCAGGCCTGTAAGTATTCCGGTTAAACTGGGCGGCCAGGATGCAGAGCCCAGGCCGACGCAGCGTGTTCAAAGAGGCGACCGTAGAAGAAGTCAGCGCTGTGTGGGCCGACATAGCCGAACTTATCGCGGTCGGAACACGATACAGTAGACCTCCGCCTGCCACGAGGGGGTTACATACC
SLC2A9	scrAlu-2	pLH-1096, pLH-1097	GTCAGCAAGCTTCACAGTGCGGCACAGTCGCTGCAAAAGGACCTGTGAGAGGCCATAAACGCGACGATCAAATCAATAGGGCGCAGCGCGTAGGGCTAACGAGGCGCTCGCAAGTGGCCGCATGACCACTAAATGGCCAATCCTAAAGTAAGGTGCAGCAATGGGCACGATACCACACATCAGGACCACAGCCCGATCGCGGAGTGGCAAATGAAGGGCCCTCCCCAAAACGGTGTGTTGGCTCGGCCGGGCATGAAGCAGGCCGCAAGCGAGAATTACGATGAGGACGCCGTTTAGGAGGGGAA
SLC2A9	rGC-1	pLH-1234, pLH-1235	CTCCGTGGGACTTCTTTTCTCTGTATTCTATGACGAGAGATAATCACTTAAAATGGGACTTTACATCGTCTGTAAACTCCACCCTGTACGCTCCCAATTTCGATCAATCTTCCAAAAATCCGGTCGCTAGCTCTGACCCAGTTGACCCTCGGGTGTCCGCCCCTTTGACAAAGTGGGCCGTTTAGTTCCACTTTCCCTACATTCCAGATATTGGGTCTTTACGGTAGCTGGACTGGATTCTTGTTTACTTTCGGTTCCCTCGCTATCACGAAGTCTCTTCCTCTTCAGACCTGTTTTCATGTCCTACTT
SLC2A9	rGC-2	pLH-1236, pLH-1237	CCCCTGAGTTTTGTTCCCGCCTCATTCCTACGGCGTGAGATTTGACTCACATCACTGAGGGAAGTTCCCTTTCGTCTCCATTCTATGCACAACTAGCCACGCAGTCCAGTTGTTTGTACAGTCAGTAGCTACAGAATCTTCTACATTATTTGCTCCGCCTGGGTGGCCCCTTTTGCGCCTCTAGTCTGCGTTTCCGGGAATGAAATGTGGCCTCTCAATTTTACACATCGCACTCGACACCGATTATTCTCTAACTTTCTTATACAGTCACCGGATTCCTTATTCTTGGACTTTGTATTCCAGTACTTT
CD58	Ya5	pLH-1133, pLH-1135	GGCCGGGCGCGGTGGCTCACGCCTGTAATCCCAGCACTTTGGGAGGCCGAGGCGGGCGGATCACGAGGTCAGGAGATCGAGACCATCCCGGCTAAAACGGTGAAACCCCGTCTCTACTAAAAATACAAAAAATTAGCCGGGCGTAGTGGCGGGCGCCTGTAGTCCCAGCTACTTGGGAGGCTGAGGCAGGAGAATGGCGTGAACCCGGGAGGCGGAGCTTGCAGTGAGCCGAGATCCCGCCACTGCACTCCAGCCTGGGCGACAGAGCGAGACTCCGTCTCAAAAAAAAAAAAAAAAAAAAAAAA
CD58	scrAlu-1	pLH-1136, pLH-1137	CAACACCAACGGTCAACCGAAGAAATAAGCGAGGCGCGAAGACTGTTCGCGGAAAAGAAGGTTTGACAGAATAATCGAAGGGCAAACGCGGTCGCATGCCGCGGGACCCAGAAAGTGCCCGGGAACCAGGCCTGTAAGTATTCCGGTTAAACTGGGCGGCCAGGATGCAGAGCCCAGGCCGACGCAGCGTGTTCAAAGAGGCGACCGTAGAAGAAGTCAGCGCTGTGTGGGCCGACATAGCCGAACTTATCGCGGTCGGAACACGATACAGTAGACCTCCGCCTGCCACGAGGGGGTTACATACC
CD58	scrAlu-2	pLH-1552, pLH-1553	GTCAGCAAGCTTCACAGTGCGGCACAGTCGCTGCAAAAGGACCTGTGAGAGGCCATAAACGCGACGATCAAATCAATAGGGCGCAGCGCGTAGGGCTAACGAGGCGCTCGCAAGTGGCCGCATGACCACTAAATGGCCAATCCTAAAGTAAGGTGCAGCAATGGGCACGATACCACACATCAGGACCACAGCCCGATCGCGGAGTGGCAAATGAAGGGCCCTCCCCAAAACGGTGTGTTGGCTCGGCCGGGCATGAAGCAGGCCGCAAGCGAGAATTACGATGAGGACGCCGTTTAGGAGGGGAA
CD58	scrAlu-3	pLH-1556, pLH-1557	TAAACGAGCGGGAGACAGGCATCAAGAACCAGCAGGATGCGATCATCAAGTAAGACAAGTCGCCCAAACCAGAAACGCTAATCGTCAGGCCTCGGATATGAATACGCGCCGGGGCAGAAGGCTGCGGGACGCGATGACCAGCATAAGTCTGCACGTGGCAGAGGTCTGCTTTGCATATATGCGACCAAACGCTGCCGGACGCGAGCGGAAGCGACCGTTGCGCTGCACGGGGCGCGAGGTAATCATGACCGCGGAACCAGAACCGAAGGCTCATAAGCCAGAGTGGATCTAGGCTGGACAACGCT
CD58	rGC-1	pLH-1238, pLH-1239	CTAGTTAAAACACATTACCTTGTGCCAATTTGGTAGAAGAACCCTTCTATTTTGCGATTAAACACACGATTAATAACCTGGGAAGTAAGAAACCTAGAAAGTACAATTATGGTACTGTGATTATTGTATACTATTTTTAGTCTGGAAATAATTATGAATCGAAGAGACATACATTAGTCACGAATACACCGTTTGTATTCCTTGGTACTGGCACCGTTTACAACTTAGACGCAAAGTAATTAGAAGATCAGAGAGCTGAAAATGGGATGTTTAGTATTAGATCTCAATAGCCTTGTTCGCTCGGGCTTT
CD58	rGC-2	pLH-1240, pLH-1241	ATTTAAACAATTTTGTATACTTAACACGAAGAGGAGTATATGTAATTGACTAGATAATGTCATAGTATTGCTCACCAGTGGCCGTAAATATGTGGTTAAGAATACGGCGATACATCGATAGCGATACTTGAAATGGAATCCTGGAGCCGATTCATATATATGTCCGGATTAATCGTCAACACGTTTATGATTGTAACCGCAACACCAATATTGCAAGATCTTGAGGTCACTTAGTACATTTAGCAGTCTGCATTACGTTATCGAAACATTATATGCTTCGTACACGTTTTAATTATGGATAACAGAGTT

## Sheet: Table S3
polymorphic Alu identifier	chr	location (hg19*)	Alu strand	gene name	gene strand	chr	exon start (hg19)	exon end (hg19)	constitLevel	inclLevel	3usageLevel	5usageLevel	Distance between Alu and exon	type of exon	Alu effect on splicing
ALU_umary_ALU_10590	chr15	29052082	-	LOC646278	+	chr15	29052085	29052197	1	1	1	1	4	constitutive	.
ALU_umary_ALU_5057	chr6	30707929	-	FLOT1	-	chr6	30707934	30708087	0.98	1	0.99	0.99	5	alternative	.
ALU_umary_ALU_10994	chr16	21188652	-	TMEM159	+	chr16	21188457	21188648	0.023	0.023	1	1	5	alternative	.
ALU_umary_ALU_1949	chr2	210640777	-	UNC80	+	chr2	210640612	210640769	1	1	1	1	9	constitutive	.
ALU_umary_ALU_9545	chr12	121593029	-	P2RX7	+	chr12	121593038	121593177	0.016	0.016	1	1	10	alternative	.
ALU_umary_ALU_2078	chr2	240701987	-	LOC150935	+	chr2	240701997	240702119	1	1	1	1	11	constitutive	.
ALU_umary_ALU_5662	chr6	145161865	-	UTRN	+	chr6	145161875	145161968	1	1	1	1	11	constitutive	.
ALU_umary_ALU_5071	chr6	32521621	-	HLA-DRB6	-	chr6	32521632	32521743	0.1	0.133	0.75	1	11	alternative	.
ALU_umary_ALU_8832	chr11	108204708	-	ATM	+	chr11	108204612	108204695	1	1	1	1	14	constitutive	.
ALU_umary_ALU_10293	chr14	50255846	-	NEMF	-	chr14	50255863	50256061	1	1	1	1	17	constitutive	.
ALU_umary_ALU_7713	chr9	130217915	-	LRSAM1	+	chr9	130217854	130217899	1	1	1	1	17	constitutive	.
ALU_umary_ALU_3294	chr4	56269522	-	TMEM165	+	chr4	56269402	56269505	0.013	0.013	1	1	18	alternative	.
ALU_umary_ALU_6077	chr7	64442340	-	ZNF117	-	chr7	64442361	64442494	1	1	1	1	21	constitutive	.
ALU_umary_ALU_1608	chr2	145075024	-	GTDC1	-	chr2	145075045	145075155	0.5	0.5	1	1	21	alternative	.
ALU_umary_ALU_8436	chr11	22849347	-	SVIP	-	chr11	22849369	22849420	1	1	1	1	22	constitutive	.
ALU_umary_ALU_9781	chr13	51293760	-	onlyEST	+	chr13	51293782	51293846	0.333	0.333	1	1	23	alternative	.
ALU_umary_ALU_6357	chr7	124422154	-	LOC154872	-	chr7	124422056	124422130	1	1	1	1	25	constitutive	.
ALU_umary_ALU_2971	chr3	179066777	-	MFN1	+	chr3	179066632	179066751	0.939	0.988	0.951	1	27	alternative	.
ALU_umary_ALU_7403	chr9	33933655	-	UBAP2	-	chr9	33933487	33933626	0.971	1	0.971	1	30	alternative	.
ALU_umary_ALU_11941	chr19	36940932	-	onlyEST	-	chr19	36940423	36940903	1	1	1	1	30	constitutive	.
DEL_pindel_40238	chr14	50299025	-	NEMF	-	chr14	50298924	50298995	1	1	1	1	31	constitutive	.
ALU_umary_ALU_394	chr1	100177749	-	FRRS1	-	chr1	100177660	100177719	1	1	1	1	31	constitutive	.
ALU_umary_ALU_627	chr1	180651577	-	XPR1	+	chr1	180651495	180651547	1	1	1	1	31	constitutive	.
ALU_umary_ALU_5255	chr6	70881823	-	COL19A1	+	chr6	70881855	70881909	1	1	1	1	33	constitutive	.
ALU_umary_ALU_4665	chr5	127670569	-	FBN2	-	chr5	127670410	127670536	1	1	1	1	34	constitutive	.
ALU_umary_ALU_6631	chr8	24349973	-	ADAM7	+	chr8	24350007	24350110	1	1	1	1	35	constitutive	.
ALU_umary_ALU_12597	chrX	20174402	-	RPS6KA3	-	chrX	20174226	20174367	1	1	1	1	36	constitutive	.
ALU_umary_ALU_9266	chr12	62417392	-	FAM19A2	-	chr12	62417432	62417560	0.211	0.211	1	1	40	alternative	.
ALU_umary_ALU_397	chr1	100525600	-	HIAT1	+	chr1	100525433	100525561	1	1	1	1	40	constitutive	.
ALU_umary_ALU_11266	chr17	26950735	-	KIAA0100	-	chr17	26950777	26950984	1	1	1	1	42	constitutive	.
ALU_umary_ALU_8869	chr11	118960349	-	HMBS	+	chr11	118960392	118960470	0.955	0.99	0.969	0.995	44	alternative	.
ALU_umary_ALU_8800	chr11	103048592	-	DYNC2H1	+	chr11	103048284	103048549	0.75	0.75	1	1	44	alternative	.
ALU_umary_ALU_1991	chr2	219425497	-	USP37	-	chr2	219425542	219425606	1	1	1	1	45	constitutive	.
ALU_umary_ALU_7300	chr9	15187078	-	TTC39B	-	chr9	15186941	15187033	1	1	1	1	46	constitutive	.
ALU_umary_ALU_10367	chr14	64691131	-	SYNE2	+	chr14	64691178	64691265	1	1	1	1	48	constitutive	.
ALU_umary_ALU_4098	chr5	13886285	-	DNAH5	-	chr5	13886072	13886238	1	1	1	1	48	constitutive	.
ALU_umary_ALU_12578	chrX	13824329	-	GPM6B	-	chrX	13824277	13824281	0.001	0.001	1	1	49	alternative	.
ALU_umary_ALU_102	chr1	36474694	-	AGO3	+	chr1	36474497	36474645	1	1	1	1	50	constitutive	.
ALU_umary_ALU_7859	chr10	26991177	-	PDSS1	+	chr10	26991090	26991123	1	1	1	1	55	constitutive	.
ALU_umary_ALU_7597	chr9	103233568	-	MSANTD3-TMEFF1	+	chr9	103233420	103233513	0.143	0.143	1	1	56	alternative	.
ALU_umary_ALU_5067	chr6	32485910	-	HLA-DRB5	-	chr6	32485830	32485854	0.949	0.949	1	1	57	alternative	.
ALU_umary_ALU_11953	chr19	41316184	-	onlyEST	-	chr19	41316241	41316400	1	1	1	1	57	constitutive	.
ALU_umary_ALU_10688	chr15	47762613	-	SEMA6D	+	chr15	47762670	47762742	1	1	1	1	58	constitutive	.
ALU_umary_ALU_8333	chr11	428027	-	ANO9	-	chr11	428087	428199	1	1	1	1	60	constitutive	.
ALU_umary_ALU_5836	chr7	14378079	-	DGKB	-	chr7	14378139	14378335	1	1	1	1	60	constitutive	.
ALU_umary_ALU_10654	chr15	41100332	-	ZFYVE19	+	chr15	41100241	41100273	0.167	0.167	1	1	60	alternative	.
ALU_umary_ALU_11277	chr17	31107532	-	MYO1D	-	chr17	31107593	31107802	1	1	1	1	61	constitutive	.
ALU_umary_ALU_10967	chr16	12060259	-	TNFRSF17	+	chr16	12060051	12060198	0.889	0.889	1	1	62	alternative	.
ALU_umary_ALU_5187	chr6	54219247	-	TINAG	+	chr6	54219310	54219434	1	1	1	1	64	constitutive	.
ALU_umary_ALU_11513	chr18	5411665	-	EPB41L3	-	chr18	5411596	5411601	0.01	0.01	1	1	65	alternative	.
ALU_umary_ALU_12260	chr21	14415002	-	ANKRD30BP2	+	chr21	14414822	14414937	0.667	0.667	1	1	66	alternative	.
ALU_umary_ALU_12386	chr21	34110717	-	PAXBP1-AS1	+	chr21	34110582	34110652	0.5	0.5	1	1	66	alternative	.
ALU_umary_ALU_5123	chr6	44344028	-	SPATS1	+	chr6	44344094	44344210	1	1	1	1	67	constitutive	.
ALU_umary_ALU_6850	chr8	76328632	-	HNF4G	+	chr8	76328698	76328804	0.2	0.2	1	1	67	alternative	.
ALU_umary_ALU_11061	chr16	58571191	-	CNOT1	-	chr16	58570892	58571124	0.879	1	1	0.879	68	alternative	.
ALU_umary_ALU_5091	chr6	36270313	-	PNPLA1	+	chr6	36269637	36270246	1	1	1	1	68	constitutive	.
ALU_umary_ALU_6688	chr8	39495915	-	ADAM18	+	chr8	39495983	39496065	1	1	1	1	69	constitutive	.
ALU_umary_ALU_625	chr1	180241211	-	LHX4	+	chr1	180240969	180241141	1	1	1	1	71	constitutive	.
ALU_umary_ALU_4277	chr5	53112093	-	onlyEST	-	chr5	53111882	53112022	0.333	0.333	1	1	72	alternative	.
ALU_umary_ALU_11952	chr19	40361127	-	FCGBP	-	chr19	40360855	40361055	1	1	1	1	73	constitutive	.
ALU_umary_ALU_8248	chr10	115413957	-	NRAP	-	chr10	115413779	115413884	1	1	1	1	74	constitutive	.
ALU_umary_ALU_11876	chr19	12337112	-	ZNF44	-	chr19	12337186	12337342	1	1	1	1	74	constitutive	.
ALU_umary_ALU_9363	chr12	79496719	-	SYT1	+	chr12	79496793	79496835	0.025	0.025	1	1	75	alternative	.
ALU_umary_ALU_12036	chr20	6060004	-	FERMT1	-	chr20	6060082	6060224	1	1	1	1	78	constitutive	.
ALU_umary_ALU_6697	chr8	41804281	-	KAT6A	-	chr8	41804108	41804202	1	1	1	1	80	constitutive	.
ALU_umary_ALU_233	chr1	70487141	-	onlyEST	-	chr1	70486930	70487062	0.5	0.5	1	1	80	alternative	.
ALU_umary_ALU_5171	chr6	51929672	-	PKHD1	-	chr6	51929752	51929848	1	1	1	1	80	constitutive	.
ALU_umary_ALU_527	chr1	156304423	-	CCT3	-	chr1	156304503	156304566	0.989	0.989	1	1	80	alternative	.
ALU_umary_ALU_831	chr1	224776608	-	onlyEST	+	chr1	224776689	224777124	0.067	0.067	1	1	82	alternative	.
ALU_umary_ALU_4033	chr5	1815883	-	onlyEST	+	chr5	1815964	1816168	1	1	1	1	82	constitutive	.
ALU_umary_ALU_7117	chr8	125079923	-	FER1L6	+	chr8	125080007	125080047	1	1	1	1	85	constitutive	.
ALU_umary_ALU_833	chr1	225706814	-	ENAH	-	chr1	225706899	225707267	1	1	1	1	85	constitutive	.
ALU_umary_ALU_5790	chr7	6415403	-	RAC1	+	chr7	6415489	6415547	0.955	0.955	1	1	87	alternative	.
ALU_umary_ALU_10610	chr15	34113100	-	RYR3	+	chr15	34112956	34113013	1	1	1	1	88	constitutive	.
ALU_umary_ALU_121	chr1	42948244	-	CCDC30	+	chr1	42948333	42948487	1	1	1	1	90	constitutive	.
ALU_umary_ALU_4	chr1	3703963	-	LRRC47	-	chr1	3703412	3703874	1	1	1	1	90	constitutive	.
ALU_umary_ALU_4494	chr5	96140732	-	ERAP1	-	chr5	96140523	96140643	0.012	0.012	1	1	90	alternative	.
ALU_umary_ALU_10521	chr14	101198288	-	DLK1	+	chr14	101198378	101198520	0.989	1	0.995	0.995	91	alternative	.
ALU_umary_ALU_8173	chr10	96094565	-	NOC3L	-	chr10	96094390	96094475	1	1	1	1	91	constitutive	.
ALU_umary_ALU_7567	chr9	97209012	-	HIATL1	+	chr9	97209104	97209218	1	1	1	1	93	constitutive	.
ALU_umary_ALU_8253	chr10	115961366	-	TDRD1	+	chr10	115961168	115961274	1	1	1	1	93	constitutive	.
ALU_umary_ALU_8622	chr11	65984338	-	PACS1	+	chr11	65984165	65984246	1	1	1	1	93	constitutive	.
ALU_umary_ALU_204	chr1	62574014	-	INADL	+	chr1	62574108	62574192	0.846	0.846	1	1	95	alternative	.
ALU_umary_ALU_6263	chr7	107412403	-	SLC26A3	-	chr7	107412498	107412553	1	1	1	1	95	constitutive	.
ALU_umary_ALU_8968	chr12	6102931	-	VWF	-	chr12	6103027	6103369	1	1	1	1	96	constitutive	.
ALU_umary_ALU_1518	chr2	128915015	-	UGGT1	+	chr2	128914825	128914920	1	1	1	1	96	constitutive	.
ALU_umary_ALU_71	chr1	24857611	-	RCAN3	+	chr1	24857707	24857881	0.964	0.964	1	1	97	alternative	.
ALU_umary_ALU_11565	chr18	15325826	-	LOC644669	-	chr18	15325659	15325729	1	1	1	1	98	constitutive	.
ALU_umary_ALU_11238	chr17	15894515	-	ZSWIM7	-	chr17	15894178	15894418	0.09	0.09	1	1	98	alternative	.
ALU_umary_ALU_2291	chr3	37116416	-	LRRFIP2	-	chr3	37116514	37116607	1	1	1	1	98	constitutive	.
ALU_umary_ALU_10770	chr15	63579524	-	APH1B	+	chr15	63579622	63579745	0.921	0.921	1	1	99	alternative	.
ALU_umary_ALU_8981	chr12	7803835	-	APOBEC1	-	chr12	7803618	7803737	1	1	1	1	99	constitutive	.
DEL_pindel_2961	chr2	28353920	-	BRE	+	chr2	28353819	28353822	0.014	0.014	1	1	99	alternative	.
ALU_umary_ALU_11398	chr17	61565904	-	ACE	+	chr17	61566003	61566152	0.981	1	0.981	1	100	alternative	.
DEL_pindel_32740	chr11	7716903	+	OVCH2	-	chr11	7716800	7716903	1	1	1	1	1	constitutive	.
ALU_umary_ALU_3377	chr4	69922383	+	onlyEST	-	chr4	69922386	69922494	1	1	1	1	4	constitutive	.
ALU_umary_ALU_6758	chr8	59499013	+	NSMAF	-	chr8	59499016	59499167	1	1	1	1	4	constitutive	.
ALU_umary_ALU_994	chr2	9566759	+	CPSF3	+	chr2	9566661	9566751	0.003	0.003	1	1	9	alternative	.
ALU_umary_ALU_11367	chr17	54539447	+	ANKFN1	+	chr17	54539464	54539545	0.167	0.167	1	1	18	alternative	.
ALU_umary_ALU_7414	chr9	36223516	+	GNE	-	chr9	36223369	36223499	1	1	1	1	18	constitutive	.
ALU_umary_ALU_10297	chr14	51239647	+	NIN	-	chr14	51239666	51239813	1	1	1	1	20	constitutive	.
ALU_umary_ALU_1261	chr2	66658991	+	MEIS1-AS3	-	chr2	66658951	66658970	1	1	1	1	22	constitutive	.
ALU_umary_ALU_321	chr1	86043280	+	DDAH1	-	chr1	86043174	86043258	0.016	0.016	1	1	23	alternative	.
ALU_umary_ALU_4654	chr5	125911087	+	ALDH7A1	-	chr5	125911111	125911156	0.992	1	0.992	1	25	alternative	.
ALU_umary_ALU_11992	chr19	55915401	+	UBE2S	-	chr19	55915428	55915515	0.008	0.008	1	1	28	alternative	.
ALU_umary_ALU_9096	chr12	27470240	+	STK38L	+	chr12	27470268	27470386	1	1	1	1	29	constitutive	.
ALU_umary_ALU_10739	chr15	56896439	+	BC037892	-	chr15	56896469	56896473	0.25	0.25	1	1	31	alternative	.
ALU_umary_ALU_2621	chr3	111832023	+	C3orf52	+	chr3	111831810	111831992	0.714	0.714	1	1	32	alternative	.
ALU_umary_ALU_8171	chr10	95430639	+	FRA10AC1	-	chr10	95430526	95430605	1	1	1	1	35	constitutive	.
ALU_umary_ALU_4599	chr5	115831911	+	SEMA6A	-	chr5	115831946	115832009	1	1	1	1	36	constitutive	.
ALU_umary_ALU_5361	chr6	90377696	+	MDN1	-	chr6	90377732	90377870	1	1	1	1	37	constitutive	.
ALU_umary_ALU_9081	chr12	25242769	+	LRMP	+	chr12	25242696	25242724	1	1	1	1	46	constitutive	.
ALU_umary_ALU_11475	chr17	79650671	+	ARL16	-	chr17	79650565	79650624	1	1	1	1	48	constitutive	.
DEL_pindel_25680	chr8	42585893	+	CHRNB3	+	chr8	42585736	42585846	1	1	1	1	48	constitutive	.
ALU_umary_ALU_10306	chr14	52478223	+	NID2	-	chr14	52478271	52478401	1	1	1	1	49	constitutive	.
ALU_umary_ALU_11197	chr17	6538671	+	KIAA0753	-	chr17	6538720	6538954	0.031	0.031	1	1	50	alternative	.
ALU_umary_ALU_4000	chr4	186361924	+	C4orf47	+	chr4	186361693	186361873	1	1	1	1	52	constitutive	.
ALU_umary_ALU_11458	chr17	73969919	+	ACOX1	-	chr17	73969705	73969866	0.205	0.205	1	1	54	alternative	.
ALU_umary_ALU_2048	chr2	232322121	+	NCL	-	chr2	232321996	232322068	0.005	0.005	1	1	54	alternative	.
ALU_umary_ALU_7893	chr10	32978144	+	C10orf68	+	chr10	32977980	32978091	1	1	1	1	54	constitutive	.
ALU_umary_ALU_5884	chr7	22769076	+	IL6	+	chr7	22769132	22769279	1	1	1	1	57	constitutive	.
ALU_umary_ALU_5089	chr6	35927178	+	SLC26A8	-	chr6	35927236	35927368	1	1	1	1	59	constitutive	.
ALU_umary_ALU_4743	chr5	147649765	+	SPINK13	+	chr5	147649602	147649705	1	1	1	1	61	constitutive	.
ALU_umary_ALU_3777	chr4	144127115	+	USP38	+	chr4	144127185	144127379	1	1	1	1	71	constitutive	.
ALU_umary_ALU_4381	chr5	74916068	+	ANKDD1B	+	chr5	74916139	74916238	0.5	0.5	1	1	72	alternative	.
ALU_umary_ALU_11028	chr16	47462882	+	ITFG1	-	chr16	47462714	47462809	1	1	1	1	74	constitutive	.
ALU_umary_ALU_383	chr1	98059020	+	DPYD	-	chr1	98058773	98058943	1	1	1	1	78	constitutive	.
ALU_umary_ALU_4515	chr5	100231278	+	ST8SIA4	-	chr5	100231357	100231489	1	1	1	1	80	constitutive	.
ALU_umary_ALU_2860	chr3	160822274	+	B3GALNT1	-	chr3	160822106	160822194	1	1	1	1	81	constitutive	.
ALU_umary_ALU_2622	chr3	112262822	+	ATG3	-	chr3	112262903	112262953	1	1	1	1	82	constitutive	.
ALU_umary_ALU_11479	chr18	260101	+	THOC1	-	chr18	260185	260304	1	1	1	1	85	constitutive	.
ALU_umary_ALU_5851	chr7	15666286	+	MEOX2	-	chr7	15666370	15666543	1	1	1	1	85	constitutive	.
ALU_umary_ALU_1888	chr2	197712848	+	PGAP1	-	chr2	197711726	197712761	1	1	1	1	88	constitutive	.
ALU_umary_ALU_3833	chr4	155506600	+	FGA	-	chr4	155506689	155508070	1	1	1	1	90	constitutive	.
ALU_umary_ALU_5096	chr6	37250817	+	TBC1D22B	+	chr6	37250657	37250728	0.95	1	1	0.95	90	alternative	.
ALU_umary_ALU_10150	chr14	24765623	+	DHRS1	-	chr14	24765714	24765794	1	1	1	1	92	constitutive	.
ALU_umary_ALU_6698	chr8	41838272	+	KAT6A	-	chr8	41838363	41838445	1	1	1	1	92	constitutive	.
ALU_umary_ALU_8796	chr11	102822993	+	MMP13	-	chr11	102822740	102822902	1	1	1	1	92	constitutive	.
ALU_umary_ALU_5474	chr6	110948439	+	CDK19	-	chr6	110948204	110948348	1	1	1	1	92	constitutive	.
ALU_umary_ALU_11107	chr16	71914018	+	ZNF821	-	chr16	71913809	71913926	1	1	1	1	93	constitutive	.
ALU_umary_ALU_3993	chr4	183609596	+	TENM3	+	chr4	183609318	183609504	1	1	1	1	93	constitutive	.
ALU_umary_ALU_6017	chr7	48081211	+	C7orf57	+	chr7	48080930	48081116	1	1	1	1	96	constitutive	.
ALU_umary_ALU_3468	chr4	84933368	+	BC005018,AK095285	-	chr4	84933207	84933272	1	1	1	1	97	constitutive	.
ALU_umary_ALU_7788	chr10	11984965	+	UPF2	-	chr10	11985062	11985167	0.968	0.968	1	1	98	alternative	.
ALU_umary_ALU_5034	chr6	25389494	+	onlyEST	-	chr6	25389346	25389395	0.333	0.333	1	1	100	alternative	.
ALU_umary_ALU_4001	chr4	186382160	-	CCDC110	-	chr4	186382202	186382313	0.913	0.913	1	1	42	alternative	effects
ALU_umary_ALU_8988	chr12	9871162	-	CLECL1	-	chr12	9871236	9871370	0.6	0.6	1	1	74	alternative	no effect
ALU_umary_ALU_10821	chr15	77092501	-	SCAPER	-	chr15	77092588	77092705	0.995	0.995	1	1	87	alternative	no effect
ALU_umary_ALU_4483	chr5	94994220	-	SPATA9	-	chr5	94994320	94994617	0.8	1	1	0.8	100	alternative	no effect
ALU_umary_ALU_12421	chr21	41452065	+	DSCAM	-	chr21	41452078	41452267	0.995	0.995	1	1	14	alternative	no effect
ALU_umary_ALU_11536	chr18	10911136	+	PIEZO2	-	chr18	10911183	10911226	0.993	1	1	0.993	48	alternative	no effect
DEL_pindel_1315	chr1	117078490	+	CD58	-	chr1	117078586	117078850	0.864	0.864	1	1	97	alternative	effects
ALU_umary_ALU_5942	chr7	33195329	-	BBS9	+	chr7	33195249	33195314	0.882	0.882	1	1	16	alternative	no effect
ALU_umary_ALU_2347	chr3	50879175	-	DOCK3	+	chr3	50879105	50879146	0.932	1	1	0.932	30	alternative	no effect
ALU_umary_ALU_114	chr1	40524704	-	CAP1	+	chr1	40524584	40524670	0.023	0.023	1	1	35	alternative	no effect
DEL_pindel_29044	chr9	100761058	-	ANP32B	+	chr9	100760837	100760960	0.995	0.995	1	1	99	alternative	no effect
ALU_umary_ALU_4324	chr5	61857118	+	IPO11	+	chr5	61856962	61857084	0.952	0.952	1	1	35	alternative	no effect
ALU_umary_ALU_8612	chr11	62189925	+	SCGB1A1	+	chr11	62189692	62189880	0.992	1	0.992	1	46	alternative	no effect
ALU_umary_ALU_7854	chr10	25957326	+	AK123440	+	chr10	25957144	25957259	0.5	0.5	1	1	68	alternative	no effect
ALU_umary_ALU_1156	chr2	44080101	+	ABCG8	+	chr2	44079737	44080007	0.97	1	0.97	1	95	alternative	no effect
ALU_umary_ALU_12481	chr22	32827425	-	BPIFC	-	chr22	32827333	32827401	0.99	1	0.99	1	25	alternative	effects
ALU_umary_ALU_8566	chr11	47806655	-	NUP160	-	chr11	47806473	47806615	0.867	1	0.867	1	41	alternative	effects
RIP-357	chr1	169160039	-	NME7	-	chr1	169159880	169159943	0.059	0.059	1	1	97	alternative	no effect
RIP-041	chr4	9956834	+	SLC2A9	-	chr4	9956625	9956804	0.048	0.048	1	1	31	alternative	effects
ALU_umary_ALU_12014	chr20	1546228	+	SIRPB1	-	chr20	1545027	1546141	0.963	1	1	0.963	88	alternative	no effect
DEL_pindel_32332	chr10	128106472	+	LINC00601	-	chr10	128106284	128106377	0.982	1	1	0.982	96	alternative	no effect
DEL_pindel_37110	chr12	102313851	+	DRAM1	+	chr12	102313886	102313979	0.882	0.882	1	1	36	alternative	no effect
ALU_umary_ALU_3570	chr4	105597134	+	AK094561	+	chr4	105597209	105597343	0.995	1	0.995	1	76	alternative	no effect
